# Supplementary material for: Provider-reported experiences, barriers, and perspectives on genetic testing as part of autism diagnosis
Source: PLoS One. 2024 Feb 5;19(2):e0296942. doi: 10.1371/journal.pone.0296942 (PMC10843127; doi:10.1371/journal.pone.0296942)
Supplement: S2 File — (XLSX) [file pone.0296942.s002.xlsx]

## Sheet: Sheet1
CODE	DEFINITION
Participant demographics
Race/ethnicity	Count number of people of each race/ethnicity
Gender	Count number of people of each gender
Occupation	Count number of people in each occupation
Provider experiences
Reasons patients seek evaluation	Reasons patients seek an autism evaluation
Referred to the evaluation by…	Who refers for the patient to get an autism evaluation?
Evaluation team	Who is on the team administering the evaluation?
Role in evaluation	What is the participant’s professional role? (Ex. directly diagnoses autism, provides supervision)
Training needed to diagnose	What kind of training is needed to diagnose autism?
Assessments used in evaluation	Assessments used during the autism evaluation
Follow up procedure	What do participants do to follow up after the evaluation? (Ex. provide feedback, write reports, make referrals)
Patient characteristics:
Age	What age ranges do participants see in their clinic? What is the typical age at diagnosis?
Race and ethnicity	Which races or ethnicities are most commonly seen among patients at the clinic?
Languages spoken	Common languages spoken by patients
Gender	What is the gender breakdown of patients?
Socioeconomic status	What are trends in the patients’ socioeconomic statuses?
Barriers to diagnosis
Insurance	Barriers related to insurance
Wait times	Barriers related to wait times and understaffing
Parents not seeking services	Reasons why parents delay seeking services (Ex. access issues, stigma, cultural differences)
Healthcare providers’ misconceptions	Barriers related to HCPs lack of understanding (Ex. not knowing the signs of autism)
Lack of resources	Lack of resources not related to wait times (Ex. no programs offered in the area)
Miscellaneous barriers	Barriers not covered in any other category
Patient and family needs
Emotional needs	Patient/family’s feelings during diagnosis (Ex. overwhelmed, concerned, frustrated)
Knowledge seeking	What patients/families want to know or need help with
Co-occurring conditions	Co-occurring conditions (Ex. difficulties with sleep or eating)
Resources available
Medical services	Health services offered to patients (Ex. ABA, physical therapy, neurology)
Educational resources	Resources to help patients/families understand autism (Ex. websites, books, support groups)
Connecting to services	Resources that help patients/families find and connect to services (Ex. care coordination, paper list of services)
Usefulness of services offered	Participants’ opinions on how useful services are
Genetic testing
Patients recommended for genetic testing	Who gets a genetic testing recommendation? Who gets prioritized for testing?
Utility of genetic testing	Participants’ opinions on how useful genetic testing is
Patient/family interest in genetic testing	Reasons why a patient/family would be interested in genetic testing
Patient/family disinterest in genetic testing	Reasons why a patient/family would NOT be interested in genetic testing
Patient/family questions about genetic testing	Questions patients/families have about genetic testing
Cultural factors related to genetic testing	How genetic testing may be perceived differently by people from different cultural backgrounds
Insurance	Concerns about insurance coverage of genetic testing, or discussion about genetic discrimination and insurance
Genetics training for providers	How much training do participants have in genetics? How do providers learn about genetic research now?
Type of genetic test given	Type of genetic test given (Ex. chromosomal microarray, whole exome sequencing)
How providers discuss genetic testing	How do participants talk to their patients about genetics?
Genetic testing referral process	How do participants make a referral for genetic testing? (Ex. order the test directly, ask a pediatrician to order the test)
Providers’ perspectives on genetic testing	Participants’ thoughts and opinions on genetic testing
Miscellaneous experiences with genetics	Participants’ experiences and observations about genetics in their clinical work
What do providers want to know about genetic testing?
Utility of genetic testing	Things participants want to know related to the uses of genetic testing (Ex. What is the impact of genetic testing on everyday life?)
How genetic testing works	Technical or scientific questions about how genetic testing works (Ex. What does a genetic test look at?)
Resources to discuss genetics with patients	Resources that would help participants discuss genetics with patients (Ex. plain language resources, How does a genetic counselor work?)
Miscellaneous
Social and ethical considerations	Anything related to social and ethical discussions in autism (Ex. neurodiversity, eugenics)
Miscellaneous perspectives about autism	Thoughts or opinions about autism not covered in any other category
Miscellaneous experiences about autism	Experiences or observations about autism not covered in any other category
